# Supplementary material for: Biomarkers to Predict Lethal Radiation Injury to the Rat Lung
Source: Int J Mol Sci. 2023 Mar 15;24(6):5627. doi: 10.3390/ijms24065627 (PMC10053311; doi:10.3390/ijms24065627)
Supplement: Supplementary file 1 [file ijms-24-05627-s001.zip]

Archive with 1 entries (1 files):
- ijms-2112153-supplementary.pdf
